# Supplementary material for: The abundance of snail hosts mediates the effects of antagonist interactions between trematodes on the transmission of human schistosomes
Source: Infect Dis Poverty. 2024 Sep 10;13:65. doi: 10.1186/s40249-024-01232-1 (PMC11386086; doi:10.1186/s40249-024-01232-1)
Supplement: Supplementary file 4 — Additional file4 [file 40249_2024_1232_MOESM4_ESM.xlsx]

## Sheet: Feuil1
Samples	Haematoloechus_sp.	Schistosoma_haematobium	Schistosoma_bovis	Paramphistomoidea_sp1.	Orientocreadium_batrachoides	Paramphistomoidea_sp3.	Echinostoma_sp.	Paramphistomoidea_sp2.	Apharyngostrigea_pipientis
ES3M15_S50	99.6	0	0	0	0	0	0.4	0	0
ES3M18_S61	100	0	0	0	0	0	0	0	0
ES3M19_S73	99.76	0	0	0	0	0	0.24	0	0
ES3M1_S84	100	0	0	0	0	0	0	0	0
ES3M20_S85	100	0	0	0	0	0	0	0	0
ES3M22_S4	99.85	0	0	0	0	0	0.15	0	0
ES3M23_S16	100	0	0	0	0	0	0	0	0
ES3M24_S28	100	0	0	0	0	0	0	0	0
ES3M27_S40	0.82	99.18	0	0	0	0	0	0	0
ES3M2_S3	99.86	0	0	0	0	0	0.14	0	0
ES3M3_S15	0.18	98.82	0	0	0.28	0	0.73	0	0
ES3M4_S27	0.09	0	0	85.53	0	0	0.6	13.78	0
ES3M5_S39	0	0	0	0	0	0	100	0	0
ES5M17_S6	100	0	0	0	0	0	0	0	0
ES5M21_S18	99.85	0	0	0	0	0	0.15	0	0
ES5M25_S30	100	0	0	0	0	0	0	0	0
ES5M6_S63	100	0	0	0	0	0	0	0	0
ES5M7_S75	0	100	0	0	0	0	0	0	0
ES5M8_S87	70.17	3.07	0	0	0	0	0.76	0	26
ES6M10_S43	0.2	99.14	0	0	0.66	0	0	0	0
ES6M11_S54	1.38	98.52	0	0	0	0	0.09	0	0
ES6M12_S65	2.68	97.32	0	0	0	0	0	0	0
ES6M13_S77	0.18	68.41	31.41	0	0	0	0	0	0
ES6M14_S89	0	0	100	0	0	0	0	0	0
ES6M26_S8	0	94.6	5.4	0	0	0	0	0	0
ES6M28_S20	0	99.31	0	0	0.69	0	0	0	0
ES6M9_S31	0	100	0	0	0	0	0	0	0
ES6MN17_S7	0	0	0	0	0	100	0	0	0
ES6MN18_S19	0.89	0.5	0	0	0	98.61	0	0	0
ES8M16_S78	0	100	0	0	0	0	0	0	0
Numbers indicate the relative abundance in terms of percentage of reads. In bold, the haplotype emitted (confirmed by SANGER sequencing)
