# Supplementary material for: The abundance of snail hosts mediates the effects of antagonist interactions between trematodes on the transmission of human schistosomes
Source: Infect Dis Poverty. 2024 Sep 10;13:65. doi: 10.1186/s40249-024-01232-1 (PMC11386086; doi:10.1186/s40249-024-01232-1)
Supplement: Supplementary file 6 — Additional file 6 [file 40249_2024_1232_MOESM6_ESM.xlsx]

## Sheet: Feuil1
Site	Samples	Haematoloechus_sp.	Haplorchis_pumilio_hap.16S_2	Schistosoma_haematobium	Trematoda_sp1.	Trematoda_sp3.	Trematoda_sp4.	Schistosoma_bovis	Paramphistomoidea_sp1.	Orientocreadium_batrachoides	Petasiger_sp.	Haplorchis_pumilio_hap.16S_1	Paramphistomoidea_sp3.	Diplostomoidea_sp2.	Echinostoma_sp.	Trematoda_sp2.	Haplorchis_sp1.	Paralecithodendrium_longiforme	Diplostomoidea_sp1.	Paramphistomoidea_sp2.	Orientocreadium_sp.	Trematoda_sp5.	Cyathocotylidae_sp.	Haplorchis_sp3.	Haplorchis_sp2.	Apharyngostrigea_pipientis
1	Water	0	0	1713	0	0	0	0	0	0	0	0	0	1567	0	0	0	0	0	0	0	0	1625	0	0	0
	Bulins	0	0	0	0	0	0	0	22993	0	25000	0	0	0	0	0	0	0	25000	2007	0	0	0	0	0	0
2	Water	0	0	0	0	0	0	0	474	0	0	0	0	0	0	0	0	0	0	0	0	0	0	0	0	0
	Bulins	0	0	8735	0	0	0	0	95219	0	0	0	0	25000	0	0	0	0	0	21046	0	0	0	0	0	0
3	Water	35106	71481	0	18168	0	0	0	0	0	0	7935	0	0	0	0	2238	2996	0	0	0	0	1892	871	972	0
	Bulins	98788	0	25809	0	0	0	29	0	296	0	0	0	0	0	0	0	0	78	0	0	0	0	0	0	0
4	Water	0	0	0	0	0	0	0	0	0	0	0	0	0	0	25774	0	0	0	0	0	0	3454	0	0	0
5	Water	26368	0	0	0	81536	0	0	0	0	0	0	0	0	0	0	0	5448	0	0	0	0	62	0	0	0
	Bulins	225000	0	0	0	0	0	0	0	0	0	0	0	0	0	0	0	0	0	0	0	0	0	0	0	0
6	Water	0	0	508	0	1542	66734	34521	0	0	0	0	0	0	0	0	0	0	0	0	0	0	323	0	0	0
	Bulins	322	0	103727	0	0	0	20951	0	0	0	0	0	0	0	0	0	0	0	0	0	0	0	0	0	0
7	Water	0	102386	0	14952	0	0	40	0	0	0	16468	0	0	0	0	5521	0	0	0	0	3813	0	3399	3421	0
8	Water	790	41273	650	81860	0	0	367	0	0	872	14981	0	0	0	0	720	0	0	0	0	644	0	3868	3975	0
	Bulins	25000	0	25000	0	0	0	76	0	0	49924	0	0	0	0	0	0	0	0	0	0	0	0	0	0	0
9	Water	0	699	5324	1028	0	54	1007	733	16637	0	0	0	0	0	0	0	0	0	0	13060	0	0	0	0	0
	Bulins	0	0	0	0	0	0	20158	0	79842	0	0	0	0	0	0	0	0	0	0	0	0	0	0	0	0
The number of reads from each replica and each B. truncatus was summed for each site.
