# Supplementary material for: The abundance of snail hosts mediates the effects of antagonist interactions between trematodes on the transmission of human schistosomes
Source: Infect Dis Poverty. 2024 Sep 10;13:65. doi: 10.1186/s40249-024-01232-1 (PMC11386086; doi:10.1186/s40249-024-01232-1)
Supplement: Supplementary file 7 — Additional file 7 [file 40249_2024_1232_MOESM7_ESM.xlsx]

## Sheet: Feuil1
Sampling site	Bulinus spp. diagnosed (N)	Schistosoma prevalence (%)	Total trematodes prevalence (%)	B. truncatus diagnosed (N)	Schistosoma prevalence (%)	Total trematodes prevalence (%) (molecular)
	(by emission)	(by emission)	(by emission)	(molecular)	(molecular)
Ndiawara	9	0	11.1	9	0	33.3
Ouali Diala	87	0	0	43	2.3	13.6
Guia	158	0	2.5	21	23.8	23.8
Dioundou	9	0	0	5	0	0
Fondé Ass	114	0	3.5	21	0	42.9
Khodit	69	1.4	1.4	17	29.4	29.4
Mbane	23	0	0	16	0	0
Saneinte	379	0.3	1.1	24	8.3	16.7
Lampsar	23	0	0	16	6.3	25
